# Supplementary material for: Influence of the Position and Composition of Radiometals and Radioiodine Labels on Imaging of Epcam Expression in Prostate Cancer Model Using the DARPin Ec1
Source: Cancers (Basel). 2021 Jul 17;13(14):3589. doi: 10.3390/cancers13143589 (PMC8304184; doi:10.3390/cancers13143589)
Supplement: Supplementary file 1 [file cancers-13-03589-s001.zip]

Archive with 1 entries (1 files):
- cancers-1291329-supplementary.pdf
